# Supplementary material for: Conserved regulatory motifs in the juxtamembrane domain and kinase N-lobe revealed through deep mutational scanning of the MET receptor tyrosine kinase domain
Source: eLife. 2024 Sep 13;12:RP91619. doi: 10.7554/eLife.91619 (PMC11398868; doi:10.7554/eLife.91619)
Supplement: Figure 4—source data 1. — Original uncropped whole cell lysate (WCL) and FLAG-IP western blots comparing expression of the wild-type MET receptor to the P1153L mutant (bottom) transfected with 250 ng or 750 ng DNA input, juxtaposed next to the cropped blot (top). [file elife-91619-fig4-data1.zip]

Archive with 2 entries (2 files):
- Figure 4 - source data 1/.DS_Store
- Figure 4 - source data 1/Figure 4 - source data 1 Uncropped and labeled blots for figure 4.png
