# Supplementary material for: Conserved regulatory motifs in the juxtamembrane domain and kinase N-lobe revealed through deep mutational scanning of the MET receptor tyrosine kinase domain
Source: eLife. 2024 Sep 13;12:RP91619. doi: 10.7554/eLife.91619 (PMC11398868; doi:10.7554/eLife.91619)
Supplement: Figure 4—figure supplement 1—source data 1. — Original uncropped whole cell lysate (WCL) and FLAG-IP western blots of the wild-type RON receptor against the P1157L RON mutant, transfected with 100 ng or 750 ng DNA input. [file elife-91619-fig4-figsupp1-data1.zip]

Archive with 1 entries (1 files):
- Figure 4 - figure supplement 1 - source data 1/Figure 4 - figure supplement 1 - source data 1 Uncropped and labeled blots for figure supplement 1.png
