# Supplementary material for: Conserved regulatory motifs in the juxtamembrane domain and kinase N-lobe revealed through deep mutational scanning of the MET receptor tyrosine kinase domain
Source: eLife. 2024 Sep 13;12:RP91619. doi: 10.7554/eLife.91619 (PMC11398868; doi:10.7554/eLife.91619)
Supplement: Figure 4—figure supplement 1—source data 2. [file elife-91619-fig4-figsupp1-data2.zip]

Archive with 2 entries (2 files):
- Figure 4 - figure supplement 1 - source data 2/.DS_Store
- Figure 4 - figure supplement 1 - source data 2/Figure 4 - figure supplement 1 - source data 2 Raw unedited blots for figure supplement 1.png
