# Supplementary material for: Conserved regulatory motifs in the juxtamembrane domain and kinase N-lobe revealed through deep mutational scanning of the MET receptor tyrosine kinase domain
Source: eLife. 2024 Sep 13;12:RP91619. doi: 10.7554/eLife.91619 (PMC11398868; doi:10.7554/eLife.91619)
Supplement: Figure 5—source data 1. — (A) Side-by-side comparison of exposures for human MET knockout HeLa cells expressing an FL-MET or FL-METΔEx14 (wild-type, L1062D mutant, and S1122Q mutant) in the presence and absence of HGF (50 ng/ml, 15 min stimulation, 37 °C). (B) Uncropped western blots at varying exposures for each antibody. [file elife-91619-fig5-data1.zip]

Archive with 2 entries (2 files):
- Figure 5 - source data 1/.DS_Store
- Figure 5 - source data 1/Figure 5 - source data 1 Uncropped and labeled blots for figure 5..png
