# Supplementary material for: Conserved regulatory motifs in the juxtamembrane domain and kinase N-lobe revealed through deep mutational scanning of the MET receptor tyrosine kinase domain
Source: eLife. 2024 Sep 13;12:RP91619. doi: 10.7554/eLife.91619 (PMC11398868; doi:10.7554/eLife.91619)
Supplement: Figure 5—source data 2. [file elife-91619-fig5-data2.zip]

Archive with 9 entries (9 files):
- Figure 5 - source data 2/.DS_Store
- Figure 5 - source data 2/Figure 5 - source data 1 Raw unedited blots Exposure_5.0sec for figure 5.tif
- Figure 5 - source data 2/Figure 5 - source data 2 Raw unedited blots Exposure_29.2sec for figure 5.tif
- Figure 5 - source data 2/Figure 5 - source data 3 Raw unedited blots Exposure_308.0sec for figure 5.tif
- Figure 5 - source data 2/Figure 5 - source data 4 Raw unedited blots Exposure_950.4sec for figure 5.tif
- Figure 5 - source data 2/Figure 5 - source data 5 Raw unedited blots Exposure_29.2sec for figure 5.tif
- Figure 5 - source data 2/Figure 5 - source data 6 Raw unedited blots Exposure_53.5sec for figure 5.tif
- Figure 5 - source data 2/Figure 5 - source data 7 Raw unedited blots merge_scan for figure 5.tif
- Figure 5 - source data 2/Figure 5 - source data 8 Raw unedited blots merge_scan for figure 5.tif
